# Supplementary material for: Why Has Personality Psychology Played an Outsized Role in the Credibility Revolution?
Source: Personal Sci. Author manuscript; Available in PMC 2022 Apr 14. (PMC9008744; doi:10.5964/ps.6001)
Supplement: SOM excel [file NIHMS1787713-supplement-SOM_excel.xlsx]

## Sheet: How the search was conducted
Monday October 19th 1. You searched for: TOPIC: (personality) Refined by: WEB OF SCIENCE CATEGORIES: ( PSYCHOLOGY MULTIDISCIPLINARY OR PSYCHOLOGY SOCIAL OR PSYCHOLOGY CLINICAL OR PSYCHOLOGY OR PSYCHOLOGY APPLIED OR PSYCHOLOGY DEVELOPMENTAL OR PSYCHOLOGY EXPERIMENTAL OR PSYCHOLOGY EDUCATIONAL OR PSYCHOLOGY BIOLOGICAL ) AND DOCUMENT TYPES: ( ARTICLE ) Timespan: All years. Indexes: SCI-EXPANDED, SSC…

## Sheet: List of articles
Citation		Sample(s)	Insitutional Affiliation	# Times Cited
Gross, J. J., & John, O. P. (2003). Individual Differences in Two Emotion Regulation Processes: Implications for Affect, Relationships, and Well-Being. Journal of Personality and Social Psychology, 85(2), 348–362. https://doi.org/10.1037/0022-3514.85.2.348		US	US	3975
Scheier, M. F., Carver, C. S., & Bridges, M. W. (1994). Distinguishing Optimism From Neuroticism (and Trait Anxiety, Self-Mastery, and Self-Esteem): A Reevaluation of the Life Orientation Test. Journal of Personality and Social Psychology, 67(6), 1063–1078. https://doi.org/10.1037/0022-3514.67.6.1063		US	US	3487
Kirschbaum C, Pirke K, -M, Hellhammer D, H: The ‘Trier Social Stress Test’ – A Tool for Investigating Psychobiological Stress Responses in a Laboratory Setting. Neuropsychobiology 1993;28:76-81. doi: 10.1159/000119004		Germany	Germany	3118
Buss, A. H., & Perry, M. (1992). The Aggression Questionnaire. Journal of Personality and Social Psychology, 63(3), 452–459. https://doi.org/10.1037/0022-3514.63.3.452		US	US	3060
Gosling, S. D., Rentfrow, P. J., & Swann Jr, W. B. (2003). A very brief measure of the Big-Five personality domains. Journal of Research in Personality, 37(6), 504–528. https://doi.org/10.1016/S0092-6566(03)00046-1		US	US	2943
Carver, C. S. (1997). You want to measure coping but your protocol’too long: Consider the brief cope. International journal of behavioral medicine, 4(1), 92.		US	US	2751
Goldberg, L. R. (1990). An Alternative “Description of Personality”: The Big-Five Factor Structure. Journal of Personality and Social Psychology, 59(6), 1216–1229. https://doi.org/10.1037/0022-3514.59.6.1216		US	US	2703
McCrae, R. R., & Costa, P. T. (1987). Validation of the Five-Factor Model of Personality Across Instruments and Observers. Journal of Personality and Social Psychology, 52(1), 81–90. https://doi.org/10.1037/0022-3514.52.1.81		US	US	2659
Connor, K. M., & Davidson, J. R. T. (2003). Development of a new resilience scale: The Connor‐Davidson Resilience Scale (CD‐RISC). Depression and Anxiety, 18(2), 76–82. https://doi.org/10.1002/da.10113		US	US	2428
Pratto, F., Sidanius, J., Stallworth, L. M., & Malle, B. F. (1994). Social Dominance Orientation: A Personality Variable Predicting Social and Political Attitudes. Journal of Personality and Social Psychology, 67(4), 741–763. https://doi.org/10.1037/0022-3514.67.4.741		US	US	2158
Whiteside, S. P., & Lynam, D. R. (2001). The Five Factor Model and impulsivity: using a structural model of personality to understand impulsivity. Personality and Individual Differences, 30(4), 669–689. https://doi.org/10.1016/S0191-8869(00)00064-7		US	US	2009
Lang P. J., Greenwald M. K., Bradley M. M., & Hamm A. O. (1993). Looking at pictures: Affective, facial, visceral, and behavioral reactions. Psychophysiology, 30(3), 261–273. https://doi.org/10.1111/j.1469-8986.1993.tb03352.x		US	US	1926
Bargh, J. A., Chen, M., & Burrows, L. (1996). Automaticity of Social Behavior: Direct Effects of Trait Construct and Stereotype Activation on Action. Journal of Personality and Social Psychology, 71(2), 230–244. https://doi.org/10.1037/0022-3514.71.2.230		US	US	1921
Asch, S. E. (1946). Forming impressions of personality. The Journal of Abnormal and Social Psychology, 41(3), 258.		US	US	1760
McCrae, R. R., & Costa, P. T. (1997). Personality Trait Structure as a Human Universal. American Psychologist, 52(5), 509–516. https://doi.org/10.1037/0003-066X.52.5.509		American, German, Portuguese, Israeli, Chinese, Korean, Japanese	US	1679
Kobasa, S. C. (1979). Stressful life events, personality, and health: An inquiry into hardiness. Journal of Personality and Social Psychology, 37(1), 1–11. https://doi.org/10.1037/0022-3514.37.1.1		US	US	1672
Gosling, S. D., Vazire, S., Srivastava, S., & John, O. P. (2004). Should We Trust Web-Based Studies? : A Comparative Analysis of Six Preconceptions About Internet Questionnaires. American Psychologist, 59(2), 93–104. https://doi.org/10.1037/0003-066X.59.2.93		Online study, range of geographic regions	US	1639
Luhtanen, R., & Crocker, J. (1992). A collective self-esteem scale: Self-evaluation of one's social identity. Personality and social psychology bulletin, 18(3), 302-318.		US	US	1633
Raskin, R., & Terry, H. (1988). A Principal-Components Analysis of the Narcissistic Personality Inventory and Further Evidence of Its Construct Validity. Journal of Personality and Social Psychology, 54(5), 890–902. https://doi.org/10.1037/0022-3514.54.5.890		US	US	1562
Hewitt, P. L., & Flett, G. L. (1991). Perfectionism in the Self and Social Contexts: Conceptualization, Assessment, and Association With Psychopathology. Journal of Personality and Social Psychology, 60(3), 456–470. https://doi.org/10.1037/0022-3514.60.3.456		Canada	Canada	1506
Paulhus, D. L., & Williams, K. M. (2002). The Dark Triad of personality: Narcissism, Machiavellianism, and psychopathy. Journal of Research in Personality, 36(6), 556–563. https://doi.org/10.1016/S0092-6566(02)00505-6		Canada	Canada	1489
Fraley, R. C., Waller, N. G., & Brennan, K. A. (2000). An Item Response Theory Analysis of Self-Report Measures of Adult Attachment. Journal of Personality and Social Psychology, 78(2), 350–365. https://doi.org/10.1037/0022-3514.78.2.350		US	US	1465
Duckworth, A. L., Peterson, C., Matthews, M. D., & Kelly, D. R. (2007). Grit: Perseverance and Passion for Long-TermGoals. Journal of Personality and Social Psychology, 92(6), 1087–1101. https://doi.org/10.1037/0022-3514.92.6.1087		Study 1 & 2: Online study, no other characteristics specified; Study 3,4 & 5: US; Study 6: National Spelling Bee	US	1450
Graham, J., Haidt, J., & Nosek, B. A. (2009). Liberals and Conservatives Rely on Different Sets of Moral Foundations. Journal of Personality and Social Psychology, 96(5), 1029–1046. https://doi.org/10.1037/a0015141		Study 1: Online study, no other characteristics specified; Study 2: US; Study 3: Online Study; US, Europe, Canada, Latin America, Other	US	1404
Robins, R. W., Hendin, H. M., & Trzesniewski, K. H. (2001). Measuring Global Self-Esteem: Construct Validation of a Single-Item Measure and the Rosenberg Self-Esteem Scale. Personality and Social Psychology Bulletin, 27(2), 151–161. https://doi.org/10.1177/0146167201272002		US	US	1379
Bucholz, K. K., Cadoret, R., Cloninger, C. R., Dinwiddie, S. H., Hesselbrock, V. M., Nurnberger Jr, J. I., ... & Schuckit, M. A. (1994). A new, semi-structured psychiatric interview for use in genetic linkage studies: a report on the reliability of the SSAGA. Journal of studies on alcohol, 55(2), 149-158.		US	US	1371
Pekrun, R., Goetz, T., Titz, W., & Perry, R. P. (2002). Academic emotions in students' self-regulated learning and achievement: A program of qualitative and quantitative research. Educational psychologist, 37(2), 91-105.		Mentioned both school and university samples, no other characteristics specified	Canada & Germany	1326
Schutte, N. S., Malouff, J. M., Hall, L. E., Haggerty, D. J., Cooper, J. T., Golden, C. J., & Dornheim, L. (1998). Development and validation of a measure of emotional intelligence. Personality and Individual Differences, 25(2), 167–177. https://doi.org/10.1016/S0191-8869(98)00001-4		US	US	1308
ANDERSON, N. H. (1968). LIKABLENESS RATINGS OF 555 PERSONALITY-TRAIT WORDS. Journal of Personality and Social Psychology, 9(3), 272–279. https://doi.org/10.1037/h0025907		US	US	1308
Steger, M. F., Frazier, P., Oishi, S., & Kaler, M. (2006). The Meaning in Life Questionnaire: Assessing the Presence of and Search for Meaning in Life. Journal of Counseling Psychology, 53(1), 80–93. https://doi.org/10.1037/0022-0167.53.1.80		US	US	1270
Deci, E. L., & Ryan, R. M. (1985). The general causality orientations scale: Self-determination in personality. Journal of Research in Personality, 19(2), 109–134. https://doi.org/10.1016/0092-6566(85)90023-6		US	US	1262
Rothbart, M. K., Ahadi, S. A., Hershey, K. L., & Fisher, P. (2001). Investigations of Temperament at Three to Seven Years: The Children’s Behavior Questionnaire. Child Development, 72(5), 1394–1408. https://doi.org/10.1111/1467-8624.00355		US	US	1250
Rammstedt, B., & John, O. P. (2007). Measuring personality in one minute or less: A 10-item short version of the Big Five Inventory in English and German. Journal of Research in Personality, 41(1), 203–212. https://doi.org/10.1016/j.jrp.2006.02.001		Germany, US	Germany, US	1213
Cooper, M. L., Frone, M. R., Russell, M., & Mudar, P. (1995). Drinking to Regulate Positive and Negative Emotions: A Motivational Model of Alcohol Use. Journal of Personality and Social Psychology, 69(5), 990–1005. https://doi.org/10.1037/0022-3514.69.5.990		US	US	1207
Norman, W. T. (1963). Toward an adequate taxonomy of personality attributes: Replicated factor structure in peer nomination personality ratings. The Journal of Abnormal and Social Psychology, 66(6), 574.		US	US	1206
Blackwell, L. S., Trzesniewski, K. H., & Dweck, C. S. (2007). Implicit Theories of Intelligence Predict Achievement Across an Adolescent Transition: A Longitudinal Study and an Intervention. Child Development, 78(1), 246–263. https://doi.org/10.1111/j.1467-8624.2007.00995.x		US	US	1159
Kirby, K. N., Petry, N. M., & Bickel, W. K. (1999). Heroin Addicts Have Higher Discount Rates for Delayed Rewards Than Non-Drug-Using Controls. Journal of Experimental Psychology: General, 128(1), 78–87. https://doi.org/10.1037/0096-3445.128.1.78		US	US	1158
Carver, C. S., Pozo, C., Harris, S. D., Noriega, V., Scheier, M. F., Robinson, D. S., Ketcham, A. S., Moffat, F. L., & Clark, K. C. (1993). How Coping Mediates the Effect of Optimism on Distress: A Study of Women With Early Stage Breast Cancer. Journal of Personality and Social Psychology, 65(2), 375–390. https://doi.org/10.1037/0022-3514.65.2.375		US	US	1121
Webster, D. M., & Kruglanski, A. W. (1994). Individual Differences in Need for Cognitive Closure. Journal of Personality and Social Psychology, 67(6), 1049–1062. https://doi.org/10.1037/0022-3514.67.6.1049		US	US	1108
Lejuez, C. W., Read, J. P., Kahler, C. W., Richards, J. B., Ramsey, S. E., Stuart, G. L., Strong, D. R., & Brown, R. A. (2002). Evaluation of a Behavioral Measure of Risk Taking: The Balloon Analogue Risk Task (BART). Journal of Experimental Psychology: Applied, 8(2), 75–84. https://doi.org/10.1037/1076-898X.8.2.75		US	US	1092
Mayer, J. D., Caruso, D. R., & Salovey, P. (1999). Emotional intelligence meets traditional standards for an intelligence. Intelligence, 27(4), 267–298. https://doi.org/10.1016/S0160-2896(99)00016-1		US	US	1079
Bateman, T. S., & Crant, J. M. (1993). The proactive component of organizational behavior: A measure and correlates. Journal of Organizational Behavior, 14(2), 103–118. https://doi.org/10.1002/job.4030140202		US	US	1071
McCullough, M. E., Emmons, R. A., & Tsang, J.-A. (2002). The Grateful Disposition : A Conceptual and Empirical Topography. Journal of Personality and Social Psychology, 82(1), 112–127. https://doi.org/10.1037/0022-3514.82.1.112		Study 1: US Study 2: Online study, no other characteristics specified; Study 3: US	US	1063
Fredrickson, B. L., Tugade, M. M., Waugh, C. E., & Larkin, G. R. (2003). What Good Are Positive Emotions in Crises? A Prospective Study of Resilience and Emotions Following the Terrorist Attacks on the United States on September 11th, 2001. Journal of Personality and Social Psychology, 84(2), 365–376. https://doi.org/10.1037/0022-3514.84.2.365		US	US	1054
Clary, E. G., Snyder, M., Ridge, R. D., Copeland, J., Stukas, A. A., Haugen, J., & Miene, P. (1998). Understanding and Assessing the Motivations of Volunteers: A Functional Approach. Journal of Personality and Social Psychology, 74(6), 1516–1530. https://doi.org/10.1037/0022-3514.74.6.1516		US	US	1038
Kochanska, G., Murray, K. T., & Harlan, E. T. (2000). Effortful Control in Early Childhood: Continuity and Change, Antecedents, and Implications for Social Development. Developmental Psychology, 36(2), 220–232. https://doi.org/10.1037/0012-1649.36.2.220		US	US	1025
Bushman, B. J., & Baumeister, R. F. (1998). Threatened Egotism, Narcissism, Self-Esteem, and Direct and Displaced Aggression: Does Self-Love or Self-Hate Lead to Violence? Journal of Personality and Social Psychology, 75(1), 219–229. https://doi.org/10.1037/0022-3514.75.1.219		US	US	1023
Moffitt, T. E., Caspi, A., Harrington, H., & Milne, B. J. (2002). Males on the life-course-persistent and adolescence-limited antisocial pathways: Follow-upat age 26 years. Development and Psychopathology, 14(1), 179–207. https://doi.org/10.1017/S0954579402001104		New Zealand	US, UK, New Zealand	1003
Ryan, R. M., & Frederick, C. (1997). On Energy, Personality, and Health: Subjective Vitality as a Dynamic Reflection of Well‐Being. Journal of Personality, 65(3), 529–565. https://doi.org/10.1111/j.1467-6494.1997.tb00326.x		US	US	1003
